# Supplementary material for: l-Serine Reduces Spinal Cord Pathology in a Vervet Model of Preclinical ALS/MND
Source: J Neuropathol Exp Neurol. 2020 Jan 21;79(4):393–406. doi: 10.1093/jnen/nlaa002 (PMC7092359; doi:10.1093/jnen/nlaa002)
Supplement: nlaa002_Supplementary_Data [file nlaa002_supplementary_data.zip]

Archive with 6 entries (5 files):
- nlaa002-Suppl_Data/
- nlaa002-Suppl_Data/Davis 2019 JNEN Figure S3 01 24 20[AU].docx
- nlaa002-Suppl_Data/Davis et al  JNEN Table S1 1 24 20.docx
- nlaa002-Suppl_Data/Davis et al 2019 JNEN Figure S1 01 24 20.docx
- nlaa002-Suppl_Data/Davis et al 2019 JNEN Figure S2 1 24 20[AU].docx
- nlaa002-Suppl_Data/Davis et al 2019 JNEN Figure S4 10 29 19.docx
